# Supplementary material for: Disruption of the KLHL37–N-Myc complex restores N-Myc degradation and arrests neuroblastoma growth in mouse models
Source: J Clin Invest. 2025 Jun 10;135(14):e176655. doi: 10.1172/JCI176655 (PMC12259267; doi:10.1172/JCI176655)
Supplement: Supplemental table 2 [file jci-135-176655-s063.xlsx]

## Sheet: Sheet1
Table S1. The high-content screening result on N-Myc protein level
	Compond Name	CAS No.	Target	Type of post-transcriptional modification	Inhibition rate of N-Myc
1	Omaveloxolone (RTA-408)	1474034-05-3	KEAP1	Ubiquitination	0.736298
2	Cucurbitacin B	6199-67-3	Apoptosis; Autophagy; Endogenous Metabolite; Integrin	Phosphorylation	0.578762
3	Aclacinomycin A hydrochloride	75443-99-1	Proteasome; Topoisomerase	Ubiquitination	0.553208
4	RA-9	919091-63-7	Apoptosis; Deubiquitinase	Ubiquitination	0.393654
5	cIAP1 ligand 1	2095244-42-9	Ligand for E3 Ligase	Ubiquitination	0.36725
6	JQ1	1268524-70-4	BRD4	/	0.346989
7	VII-31	2305757-96-2	Apoptosis; E1/E2/E3 Enzyme	Ubiquitination	0.345771
8	Lenalidomide (hemihydrate)	847871-99-2	Apoptosis; Ligand for E3 Ligase	Ubiquitination	0.339662
9	PYZD-4409	423148-78-1	E1/E2/E3 Enzyme	Ubiquitination	0.323662
10	Domatinostat	910462-43-0	Apoptosis; HDAC	Acetylation	0.291708
11	LS-102	1456891-34-1	E1/E2/E3 Enzyme	Ubiquitination	0.284415
12	Thalidomide	50-35-1	Apoptosis; Autophagy; Ligand for E3 Ligase	Ubiquitination	0.281152
13	Sulforaphane	4478-93-7	KEAP1	Ubiquitination	0.278218
14	VH032 thiol	2098836-54-3	Ligand for E3 Ligase	Ubiquitination	0.27477
15	Skp2 Inhibitor C1	432001-69-9	E1/E2/E3 Enzyme	Ubiquitination	0.266701
16	TAK-981	1858276-04-6	E1/E2/E3 Enzyme	Ubiquitination	0.265974
17	3-TYP	120241-79-4	Sirtuin	Acetylation	0.265101
18	Thalidomide-5-OH	64567-60-8	Ligand for E3 Ligase	Ubiquitination	0.262846
19	GS143	916232-21-8	E1/E2/E3 Enzyme; IKK; NF-κB	Ubiquitination	0.260487
20	TH34	2196203-96-8	HDAC	Acetylation	0.259725
21	ML-323	1572414-83-5	Deubiquitinase	Ubiquitination	0.258936
22	SJB3-019A	2070015-29-9	Deubiquitinase	Ubiquitination	0.256086
23	LDN-91946	439946-22-2	Deubiquitinase	Ubiquitination	0.252209
24	PD150606	179528-45-1	Proteasome	Ubiquitination	0.245958
25	Fimepinostat	1339928-25-4	Apoptosis; HDAC; PI3K	Acetylation	0.243682
26	PTP1B-IN-9	145888-79-5	Proteasome	Ubiquitination	0.241148
27	Alendronate (sodium hydrate)	121268-17-5	Others	Phosphorylation	0.239826
28	PTP1B-IN-2	1919853-46-5	Phosphatase	Phosphorylation	0.233037
29	HBX 19818	1426944-49-1	Deubiquitinase	Ubiquitination	0.229675
30	RG7112	939981-39-2	E1/E2/E3 Enzyme; MDM-2/p53	Ubiquitination	0.228469
31	Ginkgolic Acid	22910-60-7	E1/E2/E3 Enzyme	Ubiquitination	0.220794
32	TZ9	1002789-86-7	E1/E2/E3 Enzyme	Ubiquitination	0.217366
33	RA190	1617495-03-0	Proteasome	Ubiquitination	0.216839
34	(S,R,S)-AHPC-Boc	1448189-98-7	Ligand for E3 Ligase	Ubiquitination	0.216288
35	WS-383	2247544-02-9	E1/E2/E3 Enzyme	Ubiquitination	0.214152
36	Lenalidomide	191732-72-6	Apoptosis; Ligand for E3 Ligase	Ubiquitination	0.208064
37	Oprozomib	935888-69-0	Autophagy; Proteasome	Ubiquitination	0.203801
38	BAY 11-7082	19542-67-7	Apoptosis; Autophagy; Deubiquitinase; IKK	Ubiquitination	0.201614
39	Tasquinimod	254964-60-8	HDAC	Acetylation	0.199509
40	Droxinostat	99873-43-5	Apoptosis; HDAC	Acetylation	0.19459
41	GSK-J4	1373423-53-0	Apoptosis; Histone Demethylase	Methylation	0.193347
42	TP0463518	1558021-37-6	HIF/HIF Prolyl-Hydroxylase	Hydroxylation	0.192481
43	YH239-EE	1364488-67-4	Apoptosis; E1/E2/E3 Enzyme; MDM-2/p53	Ubiquitination	0.189156
44	VHL Ligand 8	2701565-76-4	Ligand for E3 Ligase	Ubiquitination	0.185903
45	TD-106	2250288-69-6	Ligand for E3 Ligase	Ubiquitination	0.185775
46	VH032-cyclopropane-F	2306193-99-5	Ligand for E3 Ligase	Ubiquitination	0.179439
47	Nutlin-3a	675576-98-4	Apoptosis; Autophagy; E1/E2/E3 Enzyme; MDM-2/p53	Ubiquitination	0.177843
48	Santacruzamate A	1477949-42-0	HDAC	Acetylation	0.177318
49	DUB-IN-1	924296-18-4	Deubiquitinase	Ubiquitination	0.176583
50	Alisertib (MLN8237)	1028486-01-2	AURKA	/	0.175961
51	Tripterin	34157-83-0	Apoptosis; Autophagy; Mitophagy; Proteasome	Ubiquitination	0.174672
52	LMP7-IN-1	2285330-15-4	Proteasome	Ubiquitination	0.170577
53	BI8626	1875036-75-1	E1/E2/E3 Enzyme	Ubiquitination	0.1703
54	UNC0638	1255580-76-7	Autophagy; Histone Methyltransferase; Influenza Virus	Methylation	0.168712
55	Iberdomide	1323403-33-3	Apoptosis; Ligand for E3 Ligase	Ubiquitination	0.167898
56	Pepstatin (Trifluoroacetate)	26305-03-3	HIV Protease; Proteasome	Ubiquitination	0.167655
57	Thalidomide 5-fluoride	835616-61-0	Ligand for E3 Ligase	Ubiquitination	0.166442
58	GNE-6776	2009273-71-4	Deubiquitinase	Ubiquitination	0.163456
59	AK-7	420831-40-9	Sirtuin	Acetylation	0.160678
60	EI1	1418308-27-6	Apoptosis; Histone Methyltransferase	Methylation	0.153807
61	ML240	1346527-98-7	p97	Ubiquitination	0.15297
62	CTX1	501935-96-2	E1/E2/E3 Enzyme; MDM-2/p53	Ubiquitination	0.152322
63	1,4-DPCA	331830-20-7	HIF/HIF Prolyl-Hydroxylase	Hydroxylation	0.152109
64	CB-5083	1542705-92-9	p97	Ubiquitination	0.151853
65	ML604440	1140517-08-3	Proteasome	Ubiquitination	0.151768
66	Levamisole (hydrochloride)	16595-80-5	HSV; Parasite	Phosphorylation	0.150098
67	Thiomyristoyl	1429749-41-6	Sirtuin	Acetylation	0.148631
68	SMIP004	143360-00-3	Apoptosis; E1/E2/E3 Enzyme	Ubiquitination	0.148259
69	P005091	882257-11-6	Deubiquitinase	Ubiquitination	0.147578
70	Panobinostat	404950-80-7	Apoptosis; Autophagy; HDAC; HIV	Acetylation	0.146269
71	Degrasyn	856243-80-6	Apoptosis; Autophagy; Bcr-Abl; Deubiquitinase	Ubiquitination	0.145655
72	SJ-172550	431979-47-4	E1/E2/E3 Enzyme; MDM-2/p53	Ubiquitination	0.144071
73	BI8622	1875036-74-0	E1/E2/E3 Enzyme	Ubiquitination	0.143827
74	GNE-6640	2009273-67-8	Deubiquitinase	Ubiquitination	0.141403
75	UNC3866	1872382-47-2	Histone Methyltransferase	Methylation	0.140603
76	Scopolin	531-44-2	Sirtuin	Acetylation	0.137904
77	VL285	1448188-57-5	Ligand for E3 Ligase	Ubiquitination	0.136812
78	DKM 2-93	65836-72-8	E1/E2/E3 Enzyme	Ubiquitination	0.135771
79	Costunolide	553-21-9	Apoptosis; Endogenous Metabolite	Farnesylation	0.13467
80	Dacinostat	404951-53-7	Autophagy; HDAC	Acetylation	0.133716
81	Shikonin	517-89-5	Chloride Channel; HIV; NF-κB; Pyruvate Kinase; TNF Receptor	Phosphorylation	0.131384
82	MX69	1005264-47-0	E1/E2/E3 Enzyme; IAP; MDM-2/p53	Ubiquitination	0.130795
83	VR23	1624602-30-7	Apoptosis; Proteasome	Ubiquitination	0.129814
84	PRT4165	31083-55-3	E1/E2/E3 Enzyme	Ubiquitination	0.128594
85	CAY10602	374922-43-7	Sirtuin	Acetylation	0.128497
86	Daminozide	1596-84-5	Histone Demethylase	Methylation	0.127485
87	ABT-100	450839-40-4	Farnesyl Transferase	Farnesylation	0.125128
88	Nutlin-3b	675576-97-3	E1/E2/E3 Enzyme; MDM-2/p53	Ubiquitination	0.123164
89	M344	251456-60-7	HDAC	Acetylation	0.123106
90	USP7/USP47 inhibitor	1247825-37-1	Deubiquitinase	Ubiquitination	0.122873
91	BRD5529	1358488-78-4	E1/E2/E3 Enzyme	Ubiquitination	0.122491
92	SP2509	1423715-09-6	Apoptosis; Histone Demethylase	Methylation	0.121772
93	Lenalidomide-OH	1416990-08-3	Ligand for E3 Ligase	Ubiquitination	0.121636
94	NVP-CGM097	1313363-54-0	E1/E2/E3 Enzyme; MDM-2/p53	Ubiquitination	0.120469
95	MI-773	1303607-07-9	E1/E2/E3 Enzyme; MDM-2/p53	Ubiquitination	0.115839
96	MSC1094308	2219320-08-6	p97	Ubiquitination	0.11536
97	NAcM-OPT	2089293-61-6	E1/E2/E3 Enzyme; NEDD8-activating Enzyme	Ubiquitination	0.109829
98	GSK2643943A	2449301-27-1	Deubiquitinase	Ubiquitination	0.109213
99	MG-101	110044-82-1	Proteasome	Ubiquitination	0.108887
100	NSC632839	157654-67-6	Deubiquitinase	Ubiquitination	0.108505
101	SAR405838	1303607-60-4	E1/E2/E3 Enzyme; MDM-2/p53	Ubiquitination	0.108228
102	Tunicamycin	11089-65-9	Antibiotic; Bacterial; Fungal; Influenza Virus	Palmitoylation; Ubiquitination; Glycosylation	0.107336
103	Siremadlin	1448867-41-1	E1/E2/E3 Enzyme; MDM-2/p53	Ubiquitination	0.104159
104	6-Thioguanine	154-42-7	Apoptosis; Autophagy; Deubiquitinase; DNA Methyltransferase; Endogenous Metabolite; SARS-CoV	Ubiquitination	0.101869
105	USP25/28 inhibitor AZ1	2165322-94-9	Deubiquitinase	Ubiquitination	0.101694
106	MDL-28170	88191-84-8	Proteasome	Ubiquitination	0.101417
107	Talazoparib	1207456-01-6	PARP	Glycosylation	0.100638
108	FT827	1959537-86-0	Deubiquitinase	Ubiquitination	0.100615
109	Nexturastat A	1403783-31-2	HDAC	Acetylation	0.0987175
110	Suberoyl bis-hydroxamic acid	38937-66-5	HDAC	Acetylation	0.096615
111	2-D08	144707-18-6	E1/E2/E3 Enzyme; TAM Receptor	Ubiquitination	0.0963403
112	Alicapistat	1254698-46-8	Proteasome	Ubiquitination	0.0933808
113	Indole-3-carbinol	700-06-1	Aryl Hydrocarbon Receptor; E1/E2/E3 Enzyme; Endogenous Metabolite; NF-κB	Ubiquitination	0.0887711
114	Veliparib	912444-00-9	Autophagy; PARP	Glycosylation	0.0868565
115	Nicotinamide	98-92-0	Endogenous Metabolite; Sirtuin	Acetylation	0.0849813
116	ML364	1991986-30-1	Deubiquitinase	Ubiquitination	0.0847892
117	UNC1999	1431612-23-5	Autophagy; Histone Methyltransferase	Methylation	0.0846405
118	LMPTP INHIBITOR 1 (dihydrochloride)	2310135-46-5	Phosphatase	Phosphorylation	0.0798263
119	EOAI3402143	1699750-95-2	Deubiquitinase	Ubiquitination	0.0795351
120	CM-272	1846570-31-7	Apoptosis; DNA Methyltransferase; Histone Methyltransferase	Methylation	0.079151
121	Thalidomide-propargyl	2098487-39-7	Ligand for E3 Ligase	Ubiquitination	0.0787524
122	GSK2879552	1401966-69-5	Histone Demethylase	Methylation	0.0778312
123	Thalidomide-O-C8-Boc	2225148-52-5	Ligand for E3 Ligase	Ubiquitination	0.0772777
124	PD 151746	179461-52-0	Proteasome	Ubiquitination	0.0769824
125	NMS-873	1418013-75-8	p97	Ubiquitination	0.0725441
126	UBCS039	358721-70-7	Autophagy; Sirtuin	Acetylation	0.0707886
127	Lonafarnib	193275-84-2	Autophagy; Farnesyl Transferase; Influenza Virus	Farnesylation	0.0696837
128	Solasodine	126-17-0	E1/E2/E3 Enzyme; MDM-2/p53	Ubiquitination	0.0695433
129	Valproic acid (sodium salt)	1069-66-5	Autophagy; HDAC; HIV; Mitophagy; Notch	Acetylation	0.065927
130	RO8994	1309684-94-3	E1/E2/E3 Enzyme; MDM-2/p53	Ubiquitination	0.0638761
131	BG45	926259-99-6	Apoptosis; HDAC	Acetylation	0.0625461
132	GSK503	1346572-63-1	Histone Methyltransferase	Methylation	0.0597001
133	SJB2-043	63388-44-3	Deubiquitinase	Ubiquitination	0.0587935
134	JIB-04	199596-05-9	Apoptosis; Histone Demethylase	Methylation	0.056722
135	FTI-2153	344900-92-1	Farnesyl Transferase	Farnesylation	0.0562862
136	PFI-2 (hydrochloride)	1627607-87-7	Histone Methyltransferase	Methylation	0.0555943
137	SHP099 (hydrochloride)	2200214-93-1	Phosphatase	Phosphorylation	0.0543861
138	ML-792	1644342-14-2	E1/E2/E3 Enzyme	Ubiquitination	0.0528165
139	Sodium Butyrate	156-54-7	Apoptosis; Autophagy; HDAC	Acetylation	0.0512428
140	Dencichine	5302-45-4	HIF/HIF Prolyl-Hydroxylase	Hydroxylation	0.050553
141	Splitomicin	5690-03-9	HDAC	Acetylation	0.0503712
142	IU1	314245-33-5	Autophagy; Deubiquitinase	Ubiquitination	0.0499272
143	Lenalidomide-Br	2093387-36-9	Ligand for E3 Ligase	Ubiquitination	0.0484712
144	Fisetin	528-48-3	PPAR; Sirtuin; TNF Receptor	Acetylation	0.0467012
145	MK-8617	1187990-87-9	HIF/HIF Prolyl-Hydroxylase	Hydroxylation	0.0466806
146	Cyclosporin A	59865-13-3	Complement System; Phosphatase	Phosphorylation	0.0461353
147	Dimethyl Fumarate	624-49-7		Ubiquitination	0.0460202
148	Molidustat	1154028-82-6	HIF/HIF Prolyl-Hydroxylase	Hydroxylation	0.0446711
149	TMP195	1314891-22-9	HDAC	Acetylation	0.0443798
150	SGC707	1687736-54-4	Histone Methyltransferase	Methylation	0.0431655
151	Tazemetostat	1403254-99-8	Histone Methyltransferase	Methylation	0.0425562
152	PCI-34051	950762-95-5	Apoptosis; HDAC	Acetylation	0.0374033
153	MC1568	852475-26-4	HDAC	Acetylation	0.0356871
154	Entinostat	209783-80-2	Apoptosis; Autophagy; HDAC	Acetylation	0.0350303
155	Nutlin-3	548472-68-0	E1/E2/E3 Enzyme; MDM-2/p53	Ubiquitination	0.0346111
156	DUB-IN-3	924296-17-3	Deubiquitinase	Ubiquitination	0.0338407
157	OSS_128167	887686-02-4	HBV; Sirtuin	Acetylation	0.0326903
158	Gabexate (mesylate)	56974-61-9	Factor Xa; Proteasome	Ubiquitination	0.0326181
159	FTI 276 (TFA)	1217471-51-6	Farnesyl Transferase	Farnesylation	0.0318353
160	Pomalidomide	19171-19-8	Apoptosis; Ligand for E3 Ligase	Ubiquitination	0.029989
161	Remodelin (hydrobromide)	1622921-15-6	Histone Acetyltransferase	Acetylation	0.0298196
162	CPI-455	1628208-23-0	Histone Demethylase	Methylation	0.0293838
163	PYR-41	418805-02-4	Apoptosis; E1/E2/E3 Enzyme	Ubiquitination	0.0292207
164	Sirtinol	410536-97-9	Apoptosis; Autophagy; Sirtuin	Acetylation	0.0270129
165	IU1-47	670270-31-2	Deubiquitinase	Ubiquitination	0.0258274
166	CPI-360	1802175-06-9	Apoptosis; Histone Methyltransferase	Methylation	0.0249042
167	GSK591	1616391-87-7	Histone Methyltransferase	Methylation	0.0245944
168	Vadadustat	1000025-07-9	HIF/HIF Prolyl-Hydroxylase	Hydroxylation	0.0245366
169	BC-1215	1507370-20-8	Ligand for E3 Ligase	Ubiquitination	0.0224465
170	Olaparib	763113-22-0	Autophagy; Mitophagy; PARP	Glycosylation	0.0223846
171	2-BP	18263-25-7	zDHHC	Palmitoylation	0.0215626
172	A-366	1527503-11-2	Epigenetic Reader Domain; Histone Methyltransferase	Methylation	0.0203007
173	Roxadustat	808118-40-3	Ferroptosis; HIF/HIF Prolyl-Hydroxylase	Hydroxylation	0.0189046
174	Tacedinaline	112522-64-2	Apoptosis; HDAC	Acetylation	0.0180578
175	Mocetinostat	726169-73-9	Apoptosis; Autophagy; HDAC	Acetylation	0.0173597
176	ZM223 (hydrochloride)	2031177-48-5	NEDD8-activating Enzyme	Ubiquitination	0.0141668
177	WT-161	1206731-57-8	Apoptosis; HDAC	Acetylation	0.010819
178	NVP-CGM097 (sulfate)	1313367-56-4	E1/E2/E3 Enzyme; MDM-2/p53	Ubiquitination	0.0095096
179	BH3I-1	300817-68-9	Bcl-2 Family; E1/E2/E3 Enzyme; MDM-2/p53	Ubiquitination	0.00946829
180	SGN-2FF	2089647-47-0	Others	Fucosylation	0.00910893
181	LDN-57444	668467-91-2	Apoptosis; Deubiquitinase	Ubiquitination	0.00873512
182	BRD3308	1550053-02-5	HDAC; HIV	Acetylation	0.00810934
183	TCID	30675-13-9	Deubiquitinase	Ubiquitination	0.00769215
184	L-778123 (hydrochloride)	253863-00-2	Farnesyl Transferase	Farnesylation	0.00495771
185	PI-1840	1401223-22-0	Proteasome	Ubiquitination	0.00477803
186	DUB-IN-2	924296-19-5	Deubiquitinase	Ubiquitination	0.00389203
187	RG2833	1215493-56-3	HDAC	Acetylation	0.00357397
188	P 22077	1247819-59-5	Deubiquitinase	Ubiquitination	0.00338397
189	OICR-9429	1801787-56-3	Histone Methyltransferase	Methylation	0.000296368
190	C25-140	1358099-18-9	E1/E2/E3 Enzyme; TNF Receptor	Ubiquitination	-0.00265492
191	Citarinostat	1316215-12-9	HDAC	Acetylation	-0.00287384
192	CC-92480	2259648-80-9	Apoptosis; E1/E2/E3 Enzyme	Ubiquitination	-0.00386931
193	Curcumin	458-37-7	Autophagy; Epigenetic Reader Domain; Ferroptosis; Histone Acetyltransferase; Influenza Virus; Keap1-Nrf2; Mitophagy	Acetylation	-0.00534599
194	Idasanutlin	1229705-06-9	E1/E2/E3 Enzyme; MDM-2/p53	Ubiquitination	-0.00624025
195	SZL P1-41	222716-34-9	Apoptosis; E1/E2/E3 Enzyme	Ubiquitination	-0.00635178
196	SRT 1460	925432-73-1	Sirtuin	Acetylation	-0.00817129
197	IWP-2	686770-61-6	Casein Kinase; Porcupine; Wnt	Palmitoylation	-0.00853065
198	Capzimin	2084868-04-0	Proteasome	Ubiquitination	-0.00963558
199	Ascomycin	104987-12-4	Antibiotic; FKBP; Parasite	Phosphorylation	-0.0100115
200	TMP269	1314890-29-3	HDAC	Acetylation	-0.0101271
201	Serdemetan	881202-45-5	Apoptosis; E1/E2/E3 Enzyme; MDM-2/p53	Ubiquitination	-0.0116141
202	F1063-0967	613225-56-2	Phosphatase	Phosphorylation	-0.0132312
203	DMOG	89464-63-1	Autophagy; HIF/HIF Prolyl-Hydroxylase	Hydroxylation	-0.0133572
204	PF-06726304	1616287-82-1	Histone Methyltransferase	Methylation	-0.0154473
205	SGC2085	1821908-48-8	Histone Methyltransferase	Methylation	-0.0159512
206	Desidustat	1616690-16-4	HIF/HIF Prolyl-Hydroxylase	Hydroxylation	-0.0163663
207	AGK2	304896-28-4	Apoptosis; Sirtuin	Acetylation	-0.0175601
208	EPZ015666	1616391-65-1	Histone Methyltransferase	Methylation	-0.0188282
209	GSK3326595	1616392-22-3	Histone Methyltransferase	Methylation	-0.019394
210	T-3775440 hydrochloride	1422535-52-1	Histone Demethylase	Methylation	-0.0194333
211	Ixazomib citrate	1239908-20-3	Autophagy; Proteasome	Ubiquitination	-0.0210566
212	4'-Hydroxychalcone	2657-25-2	Proteasome	Ubiquitination	-0.0223557
213	Tucidinostat	1616493-44-7	HDAC	Acetylation	-0.0230496
214	OG-L002	1357302-64-7	Histone Demethylase; HSV; Monoamine Oxidase	Methylation	-0.0241277
215	N-Ethylmaleimide	128-53-0	Cathepsin; Deubiquitinase	Ubiquitination	-0.0244519
216	Diethyl-pythiDC	1821370-70-0	Others	Hydroxylation	-0.0251768
217	USP7-IN-1	1381291-36-6	Deubiquitinase	Ubiquitination	-0.0262446
218	(S,S,S)-AHPC (hydrochloride)	2115897-23-7	Ligand for E3 Ligase	Ubiquitination	-0.0309576
219	YF-2	1311423-89-8	Histone Acetyltransferase	Acetylation	-0.0312529
220	Benzyl-α-GalNAc	3554-93-6	Others	Glycosylation	-0.0343446
221	SR-4370	1816294-67-3	HDAC	Acetylation	-0.0355528
222	CAY10603	1045792-66-2	HDAC	Acetylation	-0.0409515
223	6RK73	1895050-66-4	Deubiquitinase	Ubiquitination	-0.0410651
224	Tomatine	17406-45-0	Proteasome	Ubiquitination	-0.0410671
225	Tubastatin A (Hydrochloride)	1310693-92-5	Apoptosis; Autophagy; HDAC	Acetylation	-0.0420688
226	CCT007093	176957-55-4	Apoptosis; Autophagy; Phosphatase	Phosphorylation	-0.042612
227	Calpeptin	117591-20-5	Apoptosis; Cathepsin; Proteasome	Ubiquitination	-0.0433286
228	KDM4D-IN-1	2098902-68-0	Histone Demethylase	Methylation	-0.0462882
229	BRD73954	1440209-96-0	HDAC	Acetylation	-0.0486116
230	Tetramisole (hydrochloride)	5086-74-8	Antibiotic; Parasite; Phosphatase	Phosphorylation	-0.0517488
231	EPZ005687	1396772-26-1	Histone Methyltransferase	Methylation	-0.0544068
232	Amodiaquine (dihydrochloride dihydrate)	6398-98-7	Histone Methyltransferase; Parasite	Methylation	-0.0547971
233	Pevonedistat	905579-51-3	NEDD8-activating Enzyme	Ubiquitination	-0.0552639
234	SF1670	345630-40-2	Autophagy; Phosphatase; PTEN	Phosphorylation	-0.0558732
235	ML241 (hydrochloride)	2070015-13-1	p97	Ubiquitination	-0.0582214
236	Inauhzin	309271-94-1	MDM-2/p53; Sirtuin	Acetylation	-0.0585332
237	Salermide	1105698-15-4	Apoptosis; Sirtuin	Acetylation	-0.0595617
238	Ricolinostat	1316214-52-4	Apoptosis; HDAC	Acetylation	-0.0601338
239	ITSA-1	200626-61-5	HDAC	Acetylation	-0.0622032
240	IOX2	931398-72-0	HIF/HIF Prolyl-Hydroxylase	Hydroxylation	-0.0629839
241	(S,R,S)-AHPC-propargyl	2098799-78-9	Ligand for E3 Ligase	Ubiquitination	-0.0632276
242	WDR5-0103	890190-22-4	Histone Methyltransferase	Methylation	-0.0679117
243	EDO-S101	1236199-60-2	HDAC	Acetylation	-0.07311
244	SRT 2183	1001908-89-9	Apoptosis; Sirtuin	Acetylation	-0.073744
245	Sirtuin modulator 1	2070015-26-6	Sirtuin	Acetylation	-0.0757722
246	VO-Ohpic (trihydrate)	476310-60-8	Autophagy; PTEN	Phosphorylation	-0.0769576
247	UNC0642	1481677-78-4	Histone Methyltransferase	Methylation	-0.0806049
248	Selisistat	49843-98-3	Sirtuin	Acetylation	-0.0808651
249	Gossypol	303-45-7	Bcl-2 Family	Phosphorylation	-0.0819494
250	Thalidomide-O-C8-COOH	2225148-51-4	Ligand for E3 Ligase	Ubiquitination	-0.0850763
251	Scriptaid	287383-59-9	Apoptosis; Autophagy; HDAC; Influenza Virus	Acetylation	-0.0882072
252	Avadomide	1015474-32-4	Apoptosis; E1/E2/E3 Enzyme	Ubiquitination	-0.0884737
253	Cereblon modulator 1	1860875-51-9	Apoptosis; Ligand for E3 Ligase	Ubiquitination	-0.0886657
254	COH000	1534358-79-6	E1/E2/E3 Enzyme	Ubiquitination	-0.0937938
255	SRT 2104	1093403-33-8	Sirtuin	Acetylation	-0.0941429
256	A-196	1982372-88-2	Histone Methyltransferase	Methylation	-0.108441
257	FG-2216	223387-75-5	HIF/HIF Prolyl-Hydroxylase	Hydroxylation	-0.109442
258	BN82002	396073-89-5	Phosphatase	Phosphorylation	-0.109453
259	IOX4	1154097-71-8	HIF/HIF Prolyl-Hydroxylase	Hydroxylation	-0.109721
260	Valproic acid	99-66-1	Autophagy; HDAC; HIV; Mitophagy; Notch	Acetylation	-0.110438
261	BRD4770	1374601-40-7	Histone Methyltransferase	Methylation	-0.112129
262	HPOB	1429651-50-2	Apoptosis; HDAC	Acetylation	-0.116723
263	NMS-859	1449236-96-7	p97	Ubiquitination	-0.121721
264	Pracinostat	929016-96-6	Apoptosis; HDAC	Acetylation	-0.125899
265	Anacardic Acid	16611-84-0	Bacterial; Epigenetic Reader Domain; Histone Acetyltransferase	Acetylation	-0.132642
266	Givinostat (hydrochloride monohydrate)	732302-99-7	HDAC	Acetylation	-0.135802
267	GSK126	1346574-57-9	Histone Methyltransferase	Methylation	-0.135919
268	MF-094	2241025-68-1	Deubiquitinase	Ubiquitination	-0.136252
269	PR-619	2645-32-1	Autophagy; Deubiquitinase	Ubiquitination	-0.143369
270	NKL 22	537034-15-4	HDAC	Acetylation	-0.143606
271	AMI-1	20324-87-2	Histone Methyltransferase	Methylation	-0.146494
272	MG 149	1243583-85-8	Apoptosis; Epigenetic Reader Domain; Histone Acetyltransferase	Acetylation	-0.152917
273	MS023	1831110-54-3	Histone Methyltransferase	Methylation	-0.156787
274	UF010	537672-41-6	HDAC	Acetylation	-0.15682
275	BML-210	537034-17-6	Apoptosis; HDAC	Acetylation	-0.158041
276	GRL0617	1093070-16-6	Deubiquitinase; SARS-CoV	Ubiquitination	-0.161643
277	Daprodustat	960539-70-2	HIF/HIF Prolyl-Hydroxylase	Hydroxylation	-0.171736
278	TCH-165	1446350-60-2	Proteasome	Ubiquitination	-0.173477
279	LMK-235	1418033-25-6	HDAC	Acetylation	-0.180788
280	D-Mannose	3458-28-4	Endogenous Metabolite	Glycosylation	-0.181554
281	FT671	1959551-26-8	Deubiquitinase	Ubiquitination	-0.18852
282	AMI-1 (free acid)	134-47-4	Histone Methyltransferase	Methylation	-0.195315
283	DBeQ	177355-84-9	Apoptosis; Autophagy; p97	Ubiquitination	-0.197364
284	EPZ004777	1338466-77-5	Apoptosis; Histone Methyltransferase	Methylation	-0.209039
285	VH-298	2097381-85-4	Ligand for E3 Ligase	Ubiquitination	-0.214326
286	LLY-507	1793053-37-8	Histone Methyltransferase	Methylation	-0.216044
287	Sodium orthovanadate	13721-39-6	Phosphatase	Phosphorylation	-0.22166
288	C646	328968-36-1	Apoptosis; Autophagy; Epigenetic Reader Domain; Histone Acetyltransferase	Acetylation	-0.222525
289	Tenovin-6	1011557-82-6	Autophagy; Dihydroorotate Dehydrogenase; MDM-2/p53; Sirtuin	Acetylation	-0.223876
290	CUDC-101	1012054-59-9	EGFR; HDAC	Acetylation	-0.230805
291	GSK-LSD1 (dihydrochloride)	2102933-95-7	Histone Demethylase; Monoamine Oxidase	Methylation	-0.244062
292	AS8351	796-42-9	Histone Demethylase	Methylation	-0.256228
293	Vorinostat	149647-78-9	Autophagy; Filovirus; HDAC; Mitophagy	Acetylation	-0.25836
294	SGC0946	1561178-17-3	Histone Methyltransferase	Methylation	-0.258717
295	ML324	1222800-79-4	CMV; Histone Demethylase; HSV	Methylation	-0.262525
296	GSK-J1	1373422-53-7	Histone Demethylase	Methylation	-0.280727
297	UNC0379	1620401-82-2	Histone Methyltransferase	Methylation	-0.285704
298	HLCL-61 (hydrochloride)	1158279-20-9	Apoptosis; Histone Methyltransferase	Methylation	-0.287358
299	ACY-738	1375465-91-0	HDAC	Acetylation	-0.28881
300	JNJ-42041935	1193383-09-3	HIF/HIF Prolyl-Hydroxylase	Hydroxylation	-0.30001
301	TAS4464 (hydrochloride)	1848959-11-4	NEDD8-activating Enzyme	Ubiquitination	-0.335304
302	Pevonedistat hydrochloride	1160295-21-5	NEDD8-activating Enzyme	Ubiquitination	-0.370548
303	JQEZ5	1913252-04-6	Histone Methyltransferase	Methylation	-0.37467
304	Ixazomib	1072833-77-2	Autophagy; Proteasome	Ubiquitination	-0.380195
305	(S,R,S)-AHPC-Me (dihydrochloride)	2504950-56-3	Ligand for E3 Ligase	Ubiquitination	-0.401835
306	ONX-0914	960374-59-8	Proteasome	Ubiquitination	-0.487288
