# Supplementary material for: Disruption of the KLHL37–N-Myc complex restores N-Myc degradation and arrests neuroblastoma growth in mouse models
Source: J Clin Invest. 2025 Jun 10;135(14):e176655. doi: 10.1172/JCI176655 (PMC12259267; doi:10.1172/JCI176655)
Supplement: Supporting data values [file jci-135-176655-s064.xlsx]

## Sheet: Figure 1A
	IMR-32	SK-N-BE(2)	SK-N-SH	SH-SY5Y
KLHL1	51.8929	-18.6192	14.7255	25.5737
KLHL2	4.42676	31.0289	-0.597197	-3.83579
KLHL3	38.0916	23.1494	11.2547	8.70137
KLHL4	-40.8557	6.85203	13.3333	16.6922
KLHL5	-14.4782	-20.894	20.5498	24.7166
KLHL6	1.42874	-5.46269	7.45531	22.6
KLHL7	-17.1438	-21.7631	4.0539	13.0448
KLHL8	42.3176	20.6378	-6.71352	19.3434
KLHL9	14.3554	20.7948	18.7761	8.12017
KLHL10	50.5541	16.9322	12.362	13.0754
KLHL11	56.6431	20.5895	4.6428	10.7023
KLHL12	53.7828	30.869	19.8503	10.6059
KLHL13	52.0757	2.67434	-6.28911	15.7648
KLHL14	4.39077	-12.691	16.6628	15.2371
KLHL15	28.672	-11.5361	16.0673	14.1788
KLHL16	49.7005	9.50256	5.53473	10.2218
KLHL17	52.1175	-9.54076	19.681	11.0386
KLHL18	-1.56042	-17.9622	21.7673	18.4521
KLHL19	43.5695	-4.47676	6.75855	19.9601
KLHL20	41.5689	-14.3197	9.13761	19.0842
KLHL21	24.8353	-24.6061	17.1584	21.2235
KLHL22	1.87804	6.96097	1.2139	11.9172
KLHL23	-3.10284	12.6786	0.348958	8.4633
KLHL24	29.0824	-6.33028	5.32816	1.7212
KLHL25	-7.14628	-1.97243	9.89171	7.38942
KLHL26	17.0781	12.1409	10.5468	7.43585
KLHL27	61.7318	-6.65371	11.8836	13.3134
KLHL28	21.951	67.7729	6.10395	6.98363
KLHL29	28.5074	58.7044	12.4074	-6.09032
KLHL30	25.1258	22.7041	-0.379121	2.42917
KLHL31	-26.2309	-5.12872	6.23494	0.456223
KLHL32	4.67526	-0.288065	8.20849	9.78906
KLHL33	-5.70868	7.72253	1.12496	6.74141
KLHL34	-18.1352	-0.14168	10.6067	12.2598
KLHL35	6.52331	-4.12153	3.61006	12.8056
KLHL36	26.2461	8.86735	8.29796	8.71966
KLHL37	64.7238	41.1604	-8.45361	7.63974
KLHL38	-4.24709	-19.611	13.7224	11.3225
KLHL39	-6.83465	0.196339	18.7962	12.9925
KLHL40	23.7722	8.36517	10.5211	10.8521
KLHL41	9.35081	-11.3277	13.4138	17.3128
KLHL42	-15.212	-16.5796	11.4691	19.1893

## Sheet: Figure 1B
KLHL12			KLHL30			KLHL37
Adjacent	Tumor		Adjacent	Tumor		Adjacent	Tumor
6.96141	6.09465		0.060805	1.33608		0.89153	0.711439
8.38444	6.57428		0.099941	0.139597		0.889476	0.28109
6.78595	19.2083		0.162311	0.071505		0.533379	4.22631
6.51921	11.8525		0.069809	0.142134		0.389419	2.58045
4.13816	15.566		0.440701	0.116265		1.50856	13.4221
4.72285	6.30578		0.191801	0.595387		0.515514	3.03206
7.21186	5.66557		0.154344	0.458804		0.547544	1.7213
8.17511	12.2079		0.052582	0.200062		0.452554	2.90164
	6.00553			1.07544			4.36784
	9.37216			0.216578			5.10454
	6.9975			0.101468			14.9354
	14.1723			0.151371			0.399172
	4.88739			1.99961			0.994264
	8.9466			0.032213			9.47192
	8.90779			0.278372			3.39191
	16.681			0.647304			2.46672
	14.6578			0.008428			4.90455
	4.80107			0.674471			1.25
	9.10604			0.17041			5.26056
	12.9425			0.089027			2.96282
	9.52145			0.235129			2.7279
	17.622			0.218052			0.72864
	9.12486			0.068048			1.05943
	13.7403			0.056782			3.87258
	10.0144			0.846285			1.52395
	8.29606			0.206687			6.58376
	6.80767			0.592566			2.76818
	9.14554			0.272783			2.5505
	10.8889			0.133075			8.37028
	10.6762			0.149045			1.81402
	13.0197			0.646731			18.5457
	7.34568			0.30158			1.09796
	15.2118			0.096804			4.52133
	15.6619			0.177256			1.56527
	9.77914			0.156473			0.985544
	15.7377			0.194161			3.35761
	11.0801			0.042108			5.36584
	15.6307			0.164416			3.23018
	6.2216			0.545313			0.67346
	23.6258			0.148348			12.5564
	4.27612			1.039			2.14713
	8.91903			2.72973			1.03488
	5.4942			0.323297			0.56493
	9.48793			0.72825			0.751096
	6.56765			0.204258			1.05531
	15.3296			0.016166			3.56384
	9.2471			0.389743			6.66223
	14.3772			0.053128			1.54149
	12.8195			0.173258			14.616
	14.1992			0.172893			23.4398
	18.9195			0.074857			2.73324
	29.1479			0.214383			1.75076
	6.09646			1.05347			1.75178
	12.1871			0.16424			3.3051
	10.0782			0.052461			1.27585
	5.39634			0.080187			1.29425
	19.6957			0.103448			3.98783
	17.9814			0.175071			5.12115
	14.3585			0.088247			5.93538

## Sheet: Figure 1D
	Overall survival				Overall survival				Overall survival
	Day	KLHL12 low expression	KLHL12 high expression		Day	KLHL30 low expression	KLHL30 high expression		Day	KLHL37 low expression	KLHL37 high expression
	610	0			226	1			610	0
	476	1			1885	0			855	0
	458	1			442	1			1855	0
	3242	0			711	1			4427	0
	224	1			2424	0			2755	0
	5008	0			4472	0			2424	0
	4110	0			1758	0			204	1
	2861	0			638	1			2836	1
	3955	0			840	0			0	0
	2480	0			1	0			100	0
	2260	0			3857	0			2387	0
	1176	0			1118	1			1993	0
	1957	0			2504	0			1607	0
	340	1			475	0			2245	0
	489	1			369	1			885	0
	1572	1			944	1			1731	0
	369	1			488	0			3137	0
	4344	0			4427	0			547	1
	239	1			466	0			4200	0
	1264	0			3273	0			3745	0
	317	1			1445	1			445	0
	1375	1			4793	0			1615	0
	365	0			2216	0			217	1
	757	1			1806	1			2260	0
	1850	0			396	1			4057	0
	329	1			1112	0			317	1
	2743	0			1924	0			593	0
	65	0			178	1			4793	0
	5	1			63	1			214	0
	1855	0			1099	0			711	1
	711	1			1180	0			1957	0
	0	0			5946	0			2503	0
	436	0			6463	0			1112	0
	63	1			5210	0			2500	0
	1330	0			0	0			578	0
	0	0			1607	0			1719	0
	2163	0			1247	1			1	0
	4914	0			4502	0			3404	0
	1758	0			2999	0			1678	0
	522	0			1279	1			1363	0
	1099	0			2044	0			369	1
	2882	0			1615	0			1941	0
	3163	0			1616	0			1385	0
	1259	0			605	0			1180	0
	3137	0			3219	0			396	1
	316	0			728	1			1680	0
	1607	0			1385	0			1	1
	522	1			1199	0			4914	0
	602	1			1221	1			522	0
	578	0			2263	0			321	1
	1331	0			522	0			2480	0
	5743	0			204	0			2882	0
	3219	0			3163	0			139	1
	5016	0			2526	0			1277	1
	5946	0			1861	0			2743	0
	2397	0			565	1			3555	0
	4857	0			2410	0			369	0
	73	1			2062	0			3273	0
	470	1			3533	0			1237	0
	319	1			100	0			1572	1
	3808	0			2500	0			1400	0
	394	1			2044	0			0	0
	256	1			2743	0			880	0
	866	1			65	0			5210	0
	1019	0			436	0			1445	1
	100	0			2755	0			0	0
	523	1			2894	0			3857	0
	2910	0			2592	0			944	1
	487	1			1	0			635	0
	2904	0			365	0			488	0
	2009	0			3830	0			3184	0
	4200	0			3242	0			1019	0
	966	1			3137	0			73	1
	268	0			2132	0			2856	0
	2131	0			2882	0			1180	0
	1188	0			2260	0			1176	0
	1	1			180	0			4354	0
	1118	1			2397	0			3533	0
	1750	0			217	1			2492	0
	2894	0			1357	0			2861	0
	4427	0			593	0			1099	0
	1842	0			442	0			2263	0
	944	1			1259	0			1357	0
	4472	0			2276	0			1842	0
	164	0			770	1			3830	0
	6355	0			385	1			1188	0
	120	0			2312	0			0	0
	2423	0			576	1			2062	0
	840	0			4587	0			892	0
	1180	0			1134	0			1750	0
	3862	0			1	0			1456	0
	396	1			5955	0			6463	0
	953	0			73	1			100	0
	3404	0			4354	0			1115	1
	0	0			325	1			2312	0
	1397	1			702	1			4344	0
	565	1			953	0			3955	0
	204	1			1993	0			2044	0
	2503	0			493	0			2448	0
	1349	0			757	1			1861	0
	0	0			0	0			196	1
	880	0			284	1			728	1
	1491	0			2513	0			0	0
	1385	0			120	0			2276	0
	1719	0			2461	0			226	1
	2387	0			606	0			1300	1
	1885	0			268	0			295	0
	475	0			1842	0			1	0
	1	0			1588	0			666	1
	1680	0			369	0			3534	0
	6463	0			1750	0			5955	0
	580	0			2883	0			770	1
	4502	0			2046	0			2754	0
	112	0			2529	0			2910	0
	1110	0			343	0			941	0
	892	0			639	1			840	0
	1	0			224	1			2416	0
	1616	0			1680	0			541	1
	2167	0			885	0			3011	0
	1456	0			3808	0			5946	0
	1588	0			2904	0			1806	1
	4793	0			294	1			487	1
	214	0			2750	0			3242	0
	754	1			1957	0			5750	0
	2693	0			523	1			2044	0
	445	0			635	0			63	1
	1115	1			1159	0			1349	0
	27	1			666	1			2722	0
	2529	0			855	0			329	1
	1176	1			1635	0			1279	1
	1814	0			5743	0			470	1
	1	0			2264	0			204	0
	2044	0			434	0			1588	0
	295	1			239	1			2894	0
	0	0			4857	0			580	0
	139	1			754	1			221	1
	226	1			1237	0			953	0
	855		0		2856	0			2131		0
	2755		0		341		0		236		0
	2722		0		1110		0		2750		0
	2448		0		1363		0		1491		0
	5210		0		295		1		2999		0
	2504		0		1		0		2513		0
	214		0		196		1		284		1
	3184		0		3534		0		394		1
	2461		0		4057		0		2167		0
	2592		0		1		1		294		1
	306		0		1397		1		1118		1
	207		1		112		0		2526		0
	2263		0		4344		0		164		0
	606		0		2423		0		0		0
	488		0		0		0		4110		0
	635		0		27		1		493		0
	1		0		941		0		2693		0
	3555		0		3862		0		2474		0
	3745		0		214		0		489		1
	1363		0		595		1		1110		0
	2410		0		2722		0		406		1
	1993		0		3605		0		319		1
	1400		0		316		0		2264		0
	1694		0		966		1		365		0
	1134		0		489		1		2592		0
	2302		0		268		0		840		1
	3830		0		445		0		5743		0
	2044		0		1176		1		1159		0
	2132		0		1295		0		522		1
	2062		0		2754		0		316		0
	493		0		2836		1		2883		0
	2883		0		2900		0		436		0
	2708		0		329		1		1694		0
	4354		0		1456		0		466		0
	284		1		2302		0		268		0
	2416		0		487		1		2410		0
	178		1		139		1		4587		0
	221		1		296		1		1		0
	2492		0		2245		0		1616		0
	2046		0		3955		0		2073		0
	1295		0		2128		0		730		0
	1		0		2416		0		1408		1
	941		0		2861		0		178		1
	196		1		1349		0		4857		0
	294		1		2387		0		120		0
	1159		0		892		0		2046		0
	321		1		3184		0		0		0
	2750		0		2073		0		4472		0
	325		1		5		1		340		1
	541		1		602		1		2529		0
	3605		0		470		1		1264		0
	2526		0		580		0		2313		0
	2128		0		1400		0		343		0
	3533		0		2313		0		523		1
	1300		1		2167		0		239		1
	0		0		434		0		2302		0
	1237		0		0		0		3862		0
	1861		0		2131		0		966		1
	1199		0		1188		0		476		1
	295		0		1814		0		4502		0
	3011		0		0		0		65		0
	595		1		730		0		539		1
	343		0		4110		0		1885		0
	180		0		1264		0		1221		1
	547		1		5016		0		606		0
	1941		0		319		1		3219		0
	2575		0		1850		0		256		1
	296		1		1180		0		434		0
	369		0		221		1		224		1
	442		0		1300		1		1		0
	2264		0		0		0		757		1
	728		1		3011		0		595		1
	268		0		522		1		1331		0
	204		0		4200		0		1814		0
	730		0		840		1		1330		0
	1112		0		1731		0		2708		0
	1635		0		236		0		2128		0
	1277		1		1331		0		331		0
	5955		0		610		0		605		0
	576		1		1330		0		1527		0
	385		1		2693		0		5016		0
	126		1		204		1		702		1
	3534		0		1019		0		295		1
	1527		0		164		0		434		0
	0		0		1572		1		5		1
	1731		0		1719		0		754		1
	539		1		1115		1		2163		0
	702		1		1678		0		6355		0
	1357		0		1941		0		2904		0
	2245		0		2448		0		1924		0
	885		0		331		0		1		0
	2312		0		547		1		1850		0
	4587		0		1694		0		1397		1
	2900		0		541		1		1758		0
	2276		0		578		0		2461		0
	1806		1		5750		0		475		0
	2513		0		2163		0		2216		0
	236		0		539		1		442		0
	2856		0		2708		0		306		0
	666		1		866		1		576		1
	2313		0		0		0		2504		0
	466		0		880		0		180		0
	2474		0		2575		0		2132		0
	5750		0		1527		0		2900		0
	1247		1		1375		1		385		1
	2216		0		2492		0		214		0
	406		1		406		1		602		1
	605		0		1855		0		1295		0
	341		0		2009		0		5008		0
	100		0		3745		0		3605		0
	593		0		321		1		866		1
	840		1		4914		0		1259		0
	442		1		394		1		3808		0
	4057		0		214		0		565		1
	639		1		317		1		1635		0
	2500		0		3555		0		2009		0
	770		1		1		0		2252		0
	2754		0		3404		0		638		1
	638		1		458		1		1199		0
	1279		1		306		0		2423		0
	1180		0		100		0		639		1
	434		0		2474		0		296		1
	2073		0		1176		0		2397		0
	217		1		2503		0		27		1
	1221		1		126		1		126		1
	3857		0		5008		0		112		0
	1615		0		1408		1		442		1
	2424		0		2910		0		3163		0
	1924		0		207		1		1134		0
	1445		1		6355		0		268		0
	1408		1		1277		1		1375		1
	1406		0		340		1		341		0
	2252		0		295		0		207		1
	1678		0		2480		0		2575		0
	434		0		1406		0		1176		1
	3273		0		476		1		1406		0
	331		0		1491		0		458		1
	2999		0		256		1		1247		1
	2836		1		2252		0		325		1

## Sheet: Figure 1E
MYCN-non	MYCN-amp
8.37025	9.37134
8.17293	8.40131
7.88081	7.90388
7.57213	7.58271
7.41701	7.52748
7.41278	7.49745
7.39917	7.48543
7.38543	7.34784
7.30925	7.30561
7.2555	7.2384
7.23554	7.224
7.10329	7.00675
6.99887	6.90328
6.97499	6.89724
6.97499	6.8505
6.89603	6.82528
6.86295	6.8189
6.82146	6.79442
6.80349	6.76951
6.80349	6.72247
6.78921	6.67666
6.7761	6.67243
6.76553	6.66534
6.76421	6.65392
6.76022	6.58646
6.73606	6.56377
6.7046	6.54381
6.6893	6.53761
6.6879	6.51096
6.6851	6.46597
6.68229	6.45779
6.68229	6.42962
6.66107	6.42626
6.65535	6.38716
6.63517	6.38716
6.63227	6.32553
6.61324	6.21723
6.60585	6.19574
6.58045	6.1819
6.57743	6.1819
6.56529	6.08958
6.54998	6.02237
6.54226	5.98641
6.5345	5.96809
6.53138	5.8125
6.5157	5.80735
6.50621	5.77873
6.49825	5.59991
6.46434	5.53916
6.46107	5.53605
6.4545	5.50462
6.43463	5.42291
6.43296	5.29646
6.41278	4.96347
6.40939	4.92125
6.39917
6.38198
6.37678
6.36982
6.34696
6.33092
6.29829
6.29278
6.28355
6.27984
6.27798
6.27426
6.26866
6.26679
6.25739
6.22304
6.21917
6.21917
6.21529
6.19967
6.19377
6.1918
6.1819
6.17792
6.15785
6.1416
6.13134
6.12309
6.11894
6.11686
6.10852
6.10643
6.09803
6.0917
6.08958
6.08534
6.05961
6.05528
6.05311
6.03342
6.02901
6.02901
6.00675
6.0045
6
5.99774
5.99548
5.99548
5.98185
5.97499
5.97499
5.96347
5.96116
5.96116
5.95884
5.95187
5.94953
5.91886
5.91886
5.91169
5.90689
5.89724
5.89724
5.89724
5.89239
5.89239
5.88753
5.88264
5.87036
5.86047
5.8505
5.84046
5.83542
5.80219
5.79701
5.7866
5.7866
5.7866
5.78398
5.76553
5.74685
5.71699
5.71425
5.70598
5.70044
5.6865
5.6865
5.6865
5.67807
5.67243
5.66959
5.66676
5.66107
5.63807
5.62936
5.62059
5.62059
5.61176
5.60585
5.59991
5.59096
5.57894
5.57289
5.57289
5.57289
5.55766
5.55459
5.54844
5.54844
5.54535
5.53916
5.53605
5.53294
5.52669
5.52669
5.51096
5.50144
5.49825
5.49825
5.49185
5.48543
5.42626
5.41616
5.40599
5.38888
5.37156
5.36457
5.35403
5.33985
5.32553
5.32193
5.31832
5.31832
5.3147
5.3147
5.30743
5.30378
5.30012
5.2891
5.2891
5.27426
5.27426
5.2555
5.23649
5.2211
5.2211
5.19377
5.16189
5.15381
5.14568
5.1416
5.08321
5.04002
5.03122
5.01792
5.0045
5.0045
4.95884
4.94017
4.93546
4.93074
4.78136
4.78136
4.76022
4.73877
4.63807
4.49185

## Sheet: Figure 1F
	SH-SY5Y
	Control	KLHL37
	1	3.53659
	1	3.2807
	1	2.80882
	RH30
	Control	KLHL37
	1	3.75
	1	3.68
	1	3.41176
	RD
	Control	KLHL37
	1	1.1
	1	1.304
	1	1.29412
	NCI-H1299
	Control	KLHL37
	1	1.39726
	1	1.2
	1	1.32075

## Sheet: Figure 1H
	Progression free-survival						Overall survival
	Month	MYCN-non+KLHL37 low	MYCN-amp+KLHL37 low	MYCN-non+KLHL37 high	MYCN-amp+KLHL37 high		Month	MYCN-non+KLHL37 low	MYCN-amp+KLHL37 low	MYCN-non+KLHL37 high	MYCN-amp+KLHL37 high
	10.5				1		10.8333				1
	28.1667				1		41.5667				1
	34.3667				1		39.2				1
	6.7				1		6.9				1
	31.5333				1		45.8333				1
	8.93333				0		8.93333				0
	4.46667				1		37.8				0
	0.9				1		0.9				1
	6.96667				1		9.86667				1
	39.9333				1		80.7667				0
	2.56667				1		21.2667				1
	12			1			15.2667			1
	46.8667			0			46.8667			0
	85.8333			0			85.8333			0
	11.3667			0			11.3667			0
	105.433			0			105.433			0
	14.7333			1			14.7333			1
	3.73333			0			3.73333			0
	2.43333			1			4.2			1
	46.6333			1			79.9			0
	14.6			1			21.3			1
	39.9667			0			39.9667			0
	0.033333		1				66.9667		0
	0.166667		1				41.9667		0
	1.5		1				28.8667		1
	2.43333		1				43.1667		0
	5.93333		1				20.0667		1
	6		0				12.8333		1
	6.53333		1				6		0
	5		1				10.2		0
	4.9		1				58.6		0
	3.86667		1				72.1		0
	10.2		0				25.1333		1
	10.5333		0				0.166667		1
	0		0				23.4		1
	11.3333		1				70.9333		0
	12.1667		1				44.3667		0
	13.1333		1				25.2333		1
	11.1333		1				7.46667		1
	9.96667		1				20.2		0
	17.4333		1				17.9667		1
	11.7		1				15.8667		1
	17.2667		1				7.96667		1
	19.0333		1				17.4333		1
	13.6333		1				11.3333		1
	14.4333		1				84.3		0
	19.8		1				5.93333		1
	13.9		1				10.5333		0
	22		1				28		1
	18.2		1				10.6333		1
	20.3		1				13.5333		1
	31.7667		0				13.1333		1
	27.9667		1				31.7667		0
	41.2333		0				42.6333		1
	41.9667		0				2.1		1
	18.3		1				24.2667		1
	18.4		1				6.53333		1
	43.1667		0				37.1667		1
	44.3667		0				2.43333		1
	52.4		1				52.4		1
	58.6		0				41.2333		0
	66.9667		0				42.5667		1
	70.9333		0				0.0333333		1
	72.1		0				23.7		1
	79.5667		0				79.5667		0
	84.3		0				6.8		1
	75.0667	0					75.0667	0
	54.5	0					54.5	0
	126.933	0					126.933	0
	16.1	1					18.8333	1
	120.167	0					120.167	0
	166.933	0					166.933	0
	2.66667	1					7.13333	0
	96.6667	0					96.6667	0
	25.3333	1					71.0667	0
	83.4667	0					83.4667	0
	17.0333	1					19.2	1
	14.7333	0					14.7333	0
	73.8667	0					73.8667	0
	15.8333	0					15.8333	0
	82.0333	0					82.0333	0
	21.0333	1					46.5667	1
	61.6667	0					61.6667	0
	0.0333333	0					0.0333333	0
	64.1333	0					64.1333	0
	211.833	0					211.833	0
	96.8	0					96.8	0
	14.4667	0					14.4667	0
	9.83333	1					9.83333	1
	167.2	0					167.2	0
	50.9	0					50.9	0
	20.1667	0					20.1667	0
	11.0333	0					11.0333	0
	90.2667	0					90.2667	0
	44.3333	0					44.3333	0
	1.76667	1					60.4667	0
	14.3667	1					19.8333	1
	0.0333333	0					0.0333333	0
	14.4667	0					14.4667	0
	7.83333	1					8.53333	1
	107.3	0					107.3	0
	11.3667	1					40.7	1
	62.8333	0					62.8333	0
	2.16667	0					2.16667	0
	63.9	1					150.067	0
	5.8	1					32.2	1
	128.733	0					128.733	0
	76.7333	0					76.7333	0
	11.4333	0					11.4333	0
	77.1	0					77.1	0
	6.23333	1					42.1333	0
	149.067	0					149.067	0
	0	0					0	0
	68.2	0					68.2	0
	4	0					4	0
	161.9	0					161.9	0
	41.9667	1					46.9333	1
	24.3333	0					24.3333	0
	69.1	0					69.1	0
	53.8667	0					53.8667	0
	0.0333333	0					0.0333333	0
	152.9	0					152.9	0
	80.3333	0					80.3333	0
	8.93333	0					8.93333	0
	15.5333	0					15.5333	0
	56.4667	0					56.4667	0
	16.1667	1					96.1	0
	14.5333	0					14.5333	0
	17.4	1					17.4	1
	38.6333	0					38.6333	0
	86.4	0					86.4	0
	12.1667	0					12.1667	0
	75.4667	0					75.4667	0
	37	0					37	0
	12.9	1					16.3	1
	82.4667	0					82.4667	0
	89.7667	0					89.7667	0
	16.4333	0					16.4333	0
	137	0					137	0
	0	0					0	0
	5.46667	0					5.46667	0
	84.2	0					84.2	0
	17.7333	1					37.2667	1
	7.16667	1					9.8	1
	72.2333	0					72.2333	0
	7.86667	1					9.46667	1
	83.7667	0					83.7667	0
	99.9667	0					99.9667	0
	49.7	0					49.7	0
	91.6667	0					91.6667	0
	71.0333	0					71.0333	0
	7.86667	0					7.86667	0
	6.86667	1					7.36667	1
	19.3333	0					19.3333	0
	96.4667	0					96.4667	0
	52.9333	0					52.9333	0
	8.83333	1					15.6667	1
	6.8	0					6.8	0
	8.43333	1					10.9667	1
	90.7333	0					90.7333	0
	44.9667	0					44.9667	0
	68.1333	0					68.1333	0
	191.667	0					191.667	0
	108.067	0					108.067	0
	15.2	1					16.2333	1
	6.5	1					60.2	1
	4.86667	1					198.2	0
	100.367	0					100.367	0
	16.9333	1					18.0333	1
	80.5333	0					80.5333	0
	15.1667	1					28	0
	97	0					97	0
	91.8	0					91.8	0
	20.5	1					31.3667	0
	19.9	1					25.6667	1
	5.36667	1					198.5	0
	117.8	0					117.8	0
	21.2667	1					22.2	1
	0.0333333	0					0.0333333	0
	9.83333	0					9.83333	0
	26.2	1					43.3333	1
	75.8667	0					75.8667	0
	0	0					0	0
	62.0333	0					62.0333	0
	81.6	0					81.6	0
	144.8	0					144.8	0
	131.833	0					131.833	0
	68.1333	0					68.1333	0
	77.0667	0					77.0667	0
	3.33333	0					3.33333	0
	215.433	0					215.433	0
	48.5333	0					48.5333	0
	58.3333	0					58.3333	0
	24.5667	1					29.7333	0
	68.7333	0					68.7333	0
	127.667	0					127.667	0
	28.9	1					39.6	0
	0	0					0	0
	61.4	0					61.4	0
	45.2333	0					45.2333	0
	75.4333	0					75.4333	0
	5.9	1					36.6333	0
	95.3667	0					95.3667	0
		0						0
	83.0667	0					83.0667	0
	145.133	0					145.133	0
	117.767	0					117.767	0
	39.2	0					39.2	0
	39.3333	0					39.3333	0
	95.2	0					95.2	0
	33.9667	0					33.9667	0
	106.133	0					106.133	0
	21.1667	0					21.1667	0
	19.5667	1					31.4667	1
	16.2667	1					16.2667	0
	128.567	0					128.567	0
	0	0					0	0
	16.5667	1					48.1667	1
	3.23333	1					173.667	0
	29.3333	0					29.3333	0
	46.6667	0					46.6667	0
	109.1	0					109.1	0
		0						0
	118.5	0					118.5	0
	12.3	0					12.3	0
	91.4333	0					91.4333	0
	3.1	1					4.63333	1
	33.3	1					96.0667	0
	2.23333	1					82.6667	0
	10.7	1					10.7	1
	17.4	0					17.4	0
	163.8	0					163.8	0
	56	0					56	0
	12.8	1					13.2	1
	39.3333	0					39.3333	0
	46.1667	0					46.1667	0
	18.6	1					64.7	0
	11.4667	1					12.3	1
	45.4333	0					45.4333	0
	37.1667	1					55.9333	0
	113.467	0					113.467	0
	57.3	0					57.3	0
	0.0333333	0					0.0333333	0
	83.3333	0					83.3333	0
	19.2667	0					19.2667	0
	37.0667	0					37.0667	0
	83.4333	0					83.4333	0
	65.2333	0					65.2333	0
	159.767	0					159.767	0
	7.13333	0					7.13333	0
	19.7667	0					19.7667	0
	0.766667	1					10.5667	1
	135.233	0					135.233	0
	75.3333	0					75.3333	0
	53.8333	0					53.8333	0
	6.53333	1					7.23333	1
	14.8333	0					14.8333	0
	124.833	0					124.833	0
	140	0					140	0
		0						0
	14.4333	1					18.2333	1
	104.567	0					104.567	0
	57.7	0					57.7	0
	29.5	0					29.5	0
	74.8333	0					74.8333	0
	66.4333	0					66.4333	0
	53.5667	0					53.5667	0
	3.33333	0					3.33333	0
		0						0
	0	0					0	0
	67.2	1					94.5333	1
	91.8333	0					91.8333	0
	80.8	0					80.8	0
	147.567	0					147.567	0
	61.8333	0					61.8333	0
	28.5	0					28.5	0
	20.3333	0					20.3333	0

## Sheet: Figure 1I
N-Myc-HA+PCDH	N-Myc-HA+KLHL37-Flag	C-Myc-HA+PCDH	C-Myc-HA+KLHL37-Flag
1	1.59	1	1.31
1	1.69	1	1.15
1	1.6	1	1.25

## Sheet: Figure 2A
SK-N-DZ
shCtrl	shKLHL37 #1	shKLHL37 #2
100	0.473934	2.8436
100	0.458716	1.37615
100	10.8959	4.60048
SK-N-BE(2)
shCtrl	shKLHL37 #1	shKLHL37 #2
100	2.80112	1.68067
100	4.40098	1.22249
100	2.91439	4.18944
SK-N-SH
shCtrl	shKLHL37 #1	shKLHL37 #2
100	78.2609	63.4783
100	68.5393	53.9326
100	69.4118	49.4118
SK-N-AS
shCtrl	shKLHL37 #1	shKLHL37 #2
100	63.3333	76.6667
100	67	62
100	59.5745	60.6383

## Sheet: Figure 2B
	Control			shKLHL37			shRNA-resistant KLHL37			shKLHL37 + shRNA-resistant KLHL37
	100	100	100	0.31	1.09	19.17	100	100	100	66.41	56.63	64.65

## Sheet: Figure 2C
SK-N-DZ
shCtrl-survival	shKLHL37 #1-survival	shKLHL37 #2-survival	shCtrl-apoptosis	shKLHL37 #1-apoptosis	shKLHL37 #2-apoptosis
86.91	2.23	2.24	12.46	94.25	92.98
83.67	4.44	4.39	15.84	88.65	90.05
81.79	1.3	6.35	16.46	95.96	89.52
SK-N-BE(2)
shCtrl-survival	shKLHL37 #1-survival	shKLHL37 #2-survival	shCtrl-apoptosis	shKLHL37 #1-apoptosis	shKLHL37 #2-apoptosis
88.04	36.84	37.23	11.01	61.79	61.41
87.76	37.24	36.2	11.7	61.63	62.78
88	33.15	35.8	11.47	65.92	63.16
SK-N-AS
shCtrl-survival	shKLHL37 #1-survival	shKLHL37 #2-survival	shCtrl-apoptosis	shKLHL37 #1-apoptosis	shKLHL37 #2-apoptosis
91.7	78.01	71.52	8.3	21.86	28.44
90.75	75.83	64.77	9.22	24.13	35.21
90.92	77.69	79.27	9.01	22.26	20.69

[truncated: 60 more sheets: Figure 2D, Figure 2F, Figure 2G, Figure 2J, Figure 3G, Figure 3H, Figure 4E, Figure 5A, Figure 5C, Figure 5E, Figure 5I, Figure 6A, Figure 6B, Figure 6C, Figure 6D, Figure 6E, Figure 6F, Figure 6G, Figure 6I, Figure 7A …]
